# Supplementary material for: Validity of the Health Belief Model Applied to Influenza among people with chronic diseases: Is it time to develop a new knowledge domain?
Source: PLoS One. 2022 Sep 15;17(9):e0274739. doi: 10.1371/journal.pone.0274739 (PMC9477327; doi:10.1371/journal.pone.0274739)
Supplement: S1 Dataset — (XLSX) [file pone.0274739.s001.xlsx]

## Sheet: HBM
HBM-1	HBM-2	HBM-3	HBM-4	HBM-5	HBM-6	HBM-7	HBM-8	HBM-9	HBM-10	HBM-11	HBM-12	HBM-13	HBM-14	HBM-15	HBM-16	HBM-17	HBM-18	HBM-19	HBM-20	HBM-21	HBM-22	HBM-23	HBM-24	HBM-25	HBM-26	HBM-27	HBM-28	HBM-29	HBM-30	HBM-31	HBM-32	HBM-33	HBM-34	HBM-35	HBM-36	HBM-37	HBM-38	HBM-39	HBM-40	HBM-41	HBM-42	HBM-43	HBM-44	HBM-45
4	5	3	5	3	3	2	1	2	3	4	2	4	3	3	3	2	3	4	3	2	2	2	2	2	2	4	3	4	4	4	4	4	5	5	5	5	4	4	1	1	1	1	1	1
4	5	3	4	4	2	3	3	2	2	4	3	4	1	1	1	1	1	1	3	3	2	2	3	5	1	5	3	5	4	5	1	1	3	4	3	4	2	2	1	1	1	1	1	1
5	5	3	5	3	3	3	1	4	3	4	2	5	4	3	4	4	4	5	1	1	1	1	1	1	1	1	3	4	4	4	4	4	5	5	5	5	5	5	4	4	4	5	3	4
4	5	3	5	3	1	3	1	4	4	5	2	4	5	4	4	3	3	4	1	1	1	1	1	1	1	2	3	5	4	5	4	4	5	5	4	4	5	5	5	4	5	5	3	4
4	2	3	4	3	1	3	1	4	1	2	3	2	5	4	3	3	3	4	1	1	1	1	2	1	1	1	4	5	2	5	3	3	4	3	4	4	5	5	3	4	3	5	1	4
3	5	3	5	3	2	3	2	3	3	3	2	5	3	3	3	3	3	4	1	1	3	1	2	3	1	3	4	4	3	4	3	3	5	4	4	5	5	4	3	1	1	1	1	1
4	5	3	5	3	1	3	1	3	3	4	2	2	3	3	3	2	2	4	2	2	1	1	1	2	2	1	2	4	2	4	3	3	5	4	4	5	5	3	4	1	1	1	1	1
4	5	1	4	2	2	2	1	2	1	5	2	4	4	4	4	3	4	5	1	1	1	1	5	5	2	2	2	2	4	5	4	4	3	4	4	4	3	3	2	1	2	4	1	2
4	5	4	4	4	2	2	2	2	4	4	4	4	3	3	2	3	2	4	2	2	1	1	1	2	1	3	2	2	3	4	2	2	1	4	1	2	5	1	1	2	2	2	1	2
4	5	2	5	3	2	3	2	4	4	4	2	5	4	4	4	3	4	5	1	1	1	1	1	1	3	2	4	4	4	4	3	4	5	4	4	4	5	3	1	4	4	4	1	2
3	4	3	4	3	3	3	3	1	3	4	3	2	4	4	1	3	3	4	2	2	2	2	2	3	1	3	3	3	3	3	3	3	4	3	3	3	3	3	3	3	3	3	1	1
4	4	2	2	3	2	2	2	2	2	2	2	4	4	4	4	4	4	4	2	2	2	2	2	2	2	2	4	4	4	4	4	4	4	3	3	3	2	2	1	4	4	4	3	4
3	5	3	4	3	2	3	2	1	2	5	4	4	3	3	3	3	3	3	3	2	2	2	2	2	2	3	3	4	3	3	2	3	4	4	4	4	4	4	2	5	4	5	1	4
4	5	2	5	2	4	2	4	4	5	5	3	4	4	4	5	4	4	5	1	1	1	1	1	2	1	2	5	5	1	5	4	4	4	5	4	5	5	5	2	4	2	4	1	2
3	5	3	5	3	3	3	3	1	1	4	3	4	3	3	3	3	2	3	3	3	3	2	2	3	1	3	1	3	3	4	1	3	3	2	3	3	3	3	2	3	3	3	2	3
5	5	5	5	4	1	1	1	4	1	4	1	3	3	4	3	3	2	4	5	3	1	1	1	1	1	1	1	5	1	5	2	3	4	4	4	4	3	3	3	2	5	5	1	5
4	5	5	5	4	5	3	5	3	5	5	4	4	4	4	4	5	3	4	1	1	3	1	1	3	1	4	4	4	4	5	2	2	5	4	4	4	5	5	2	5	5	5	1	4
5	5	5	5	3	5	3	5	1	5	5	3	4	5	3	2	4	4	5	1	1	1	1	1	1	1	4	4	5	3	5	2	2	5	5	4	4	5	5	1	5	4	5	1	4
4	4	4	4	4	3	2	4	4	2	4	2	4	4	4	4	4	4	4	2	2	2	2	2	4	2	4	4	4	4	4	2	2	2	2	2	4	4	4	2	4	4	4	2	4
3	3	4	4	3	3	3	3	3	4	3	4	4	3	4	3	3	4	4	2	2	2	2	2	2	2	3	3	3	3	4	2	3	4	4	4	4	4	4	4	4	4	4	3	3
4	4	4	4	4	4	3	3	4	4	4	4	4	4	4	2	4	4	4	2	2	2	2	1	1	1	2	3	4	4	4	2	2	4	4	4	4	4	4	4	4	4	4	4	4
5	1	1	5	5	1	2	2	2	2	2	2	2	2	2	2	2	2	2	2	2	2	2	2	2	2	2	2	4	4	4	2	2	4	4	4	4	4	4	4	4	4	4	4	4
4	4	2	4	4	4	2	4	3	4	4	4	4	3	3	2	4	3	4	2	2	2	2	2	3	3	3	3	3	4	5	3	3	3	4	3	3	4	4	3	4	4	4	4	4
1	5	1	3	1	3	1	1	1	1	4	2	4	3	4	2	3	3	3	3	3	3	3	4	2	3	3	3	3	3	3	3	3	5	5	5	5	5	5	3	3	3	3	3	3
5	5	5	5	5	5	1	5	5	5	5	2	4	5	5	5	5	5	5	1	1	1	1	1	1	1	1	1	4	3	5	5	5	5	5	5	5	5	1	1	5	5	5	5	1
5	5	5	5	5	2	3	1	1	1	1	1	3	4	4	1	1	3	1	1	1	1	1	1	1	1	1	4	4	4	5	2	5	4	5	4	4	4	4	1	4	4	4	1	4
3	4	3	4	3	2	2	2	2	3	4	2	2	4	4	4	4	4	4	2	2	2	2	2	2	3	2	3	3	3	4	3	3	4	4	4	4	4	4	3	4	2	4	3	2
5	5	3	5	3	2	3	1	1	4	5	2	5	5	5	1	4	5	5	1	1	1	1	1	1	1	2	5	5	4	5	3	3	5	5	5	5	5	5	2	2	4	5	1	1
5	5	4	5	5	3	2	2	2	2	4	2	4	4	2	4	3	4	2	2	2	2	2	2	2	2	2	3	3	3	4	4	4	4	4	4	4	4	4	5	3	3	2	2	2
4	5	4	4	3	3	3	2	3	3	4	2	3	3	3	3	3	2	3	3	2	2	2	2	3	3	4	2	4	3	4	3	3	4	4	3	4	4	4	3	3	3	3	2	2
4	5	4	5	5	2	3	2	1	2	4	2	4	2	2	3	2	2	2	2	1	2	2	2	4	1	4	4	4	3	4	2	3	4	4	4	4	3	3	4	2	2	2	2	2
3	3	3	3	3	3	2	2	2	3	4	2	3	4	2	3	4	3	4	2	2	1	1	2	2	2	3	3	3	2	2	3	3	4	4	4	3	3	4	4	4	4	3	2	3
3	3	3	3	3	4	1	1	1	5	5	3	4	3	3	1	3	3	4	1	2	2	2	2	2	2	1	3	3	4	4	2	3	4	4	4	5	5	3	4	4	4	4	2	3
3	1	1	3	3	3	2	2	2	2	5	2	5	3	3	3	3	3	4	2	2	2	2	2	3	3	3	3	3	3	5	1	3	3	5	3	5	5	5	1	2	2	2	2	2
4	4	2	4	4	4	3	2	2	2	4	2	4	4	4	2	4	3	4	2	2	2	2	2	2	1	2	3	4	3	4	3	3	4	4	4	4	4	3	3	4	4	4	3	4
5	4	5	5	5	2	2	2	5	5	5	2	3	5	5	5	5	5	5	2	1	5	1	1	1	1	1	3	5	5	5	4	1	5	5	5	5	5	5	5	3	3	3	3	3
5	4	5	5	4	4	4	2	3	4	4	4	5	4	4	4	5	2	4	2	2	2	2	3	3	3	4	4	4	3	3	2	2	5	4	5	5	5	4	5	4	4	4	3	3
5	5	1	5	1	2	2	2	1	2	4	4	1	4	3	2	1	1	1	1	1	1	1	1	1	1	1	1	1	3	3	5	5	4	1	4	4	4	4	4	4	4	4	4	4
5	1	1	5	1	1	1	5	5	5	5	5	5	5	5	3	5	5	5	1	1	1	1	1	1	1	1	5	5	4	5	4	5	4	4	4	4	5	3	5	5	5	5	5	5
5	5	2	4	2	1	2	2	3	3	4	2	5	4	3	3	3	4	5	1	1	1	1	1	2	1	2	3	5	4	5	3	4	4	5	5	5	4	3	3	4	3	5	3	5
5	4	3	4	2	2	2	2	1	4	4	3	2	4	4	4	4	4	4	2	2	2	2	2	2	2	2	4	4	4	4	4	4	5	4	4	3	4	4	3	4	4	4	3	4
4	4	3	4	3	4	2	3	4	4	4	3	3	3	3	3	3	3	3	3	4	2	2	2	2	2	2	4	4	3	4	2	2	4	4	4	4	4	4	3	4	4	4	4	2
4	4	5	5	4	5	1	2	4	4	5	4	5	5	4	4	5	5	5	1	1	1	1	1	1	1	2	3	4	3	4	4	4	4	4	4	4	4	3	2	3	5	4	2	2
4	5	3	5	3	3	3	2	4	4	4	2	3	3	3	2	3	3	4	2	2	2	2	2	2	2	2	4	4	3	4	2	3	3	4	4	4	4	4	2	2	4	5	5	4
3	3	3	3	3	5	3	5	5	3	5	3	5	5	5	3	5	5	5	5	3	3	2	2	2	2	3	4	4	4	4	3	3	5	5	4	4	5	4	3	5	2	5	5	4
4	4	4	4	4	5	3	4	2	4	4	3	4	2	3	3	2	2	3	2	2	2	2	2	2	2	2	4	4	4	4	2	2	4	4	4	4	4	4	2	2	2	2	2	2
2	1	4	2	2	4	2	5	4	4	5	2	2	2	2	2	2	3	2	2	3	2	2	2	4	4	2	2	3	4	4	2	2	4	4	3	4	4	1	2	3	3	4	4	2
4	5	2	4	2	4	5	2	5	4	4	2	4	3	4	4	4	4	4	2	2	2	2	2	3	2	3	4	4	4	4	3	2	4	4	5	5	5	4	2	4	4	4	4	4
2	4	4	4	4	4	4	4	4	2	4	4	4	4	4	2	4	4	4	2	2	2	2	2	2	2	2	2	3	4	4	2	2	4	2	3	4	2	4	2	4	4	2	4	3
3	4	1	4	2	3	3	3	2	2	4	2	3	3	2	2	2	3	4	2	2	2	2	2	2	3	3	2	2	2	3	3	3	4	4	4	4	4	4	4	4	4	4	4	4
4	4	3	4	4	2	1	1	1	1	5	2	4	5	5	5	5	4	2	1	3	2	1	1	1	1	1	4	4	4	5	5	4	4	5	4	5	4	2	2	5	5	5	5	4
3	4	3	4	3	4	2	4	3	4	4	4	4	3	3	3	3	2	3	2	2	2	2	2	2	2	2	4	4	4	4	3	4	3	3	3	2	4	4	2	3	3	3	3	3
3	4	3	2	3	3	2	3	3	2	4	3	4	3	3	2	2	2	3	2	2	2	2	2	2	2	2	4	3	3	4	2	3	3	4	3	2	4	4	3	3	3	3	3	3
3	3	3	4	2	4	2	4	2	4	4	3	2	3	2	3	3	3	4	2	2	2	2	2	2	2	2	3	3	3	3	3	4	3	3	2	2	4	3	2	2	2	4	3	2
3	4	3	4	4	4	3	4	4	4	4	4	4	3	4	3	3	3	4	2	2	2	2	2	2	2	2	3	3	3	4	3	3	4	4	3	3	4	3	2	3	4	4	4	2
3	3	3	4	3	3	2	4	3	3	3	3	4	3	3	2	3	3	3	3	2	2	2	2	2	2	4	3	3	3	3	3	3	3	3	3	3	4	3	2	3	3	3	3	3
3	4	2	4	3	4	2	3	3	3	2	2	3	2	2	2	2	2	3	2	2	2	2	2	2	2	3	3	3	3	3	3	3	3	2	3	2	4	3	2	2	2	2	2	2
3	3	3	4	3	4	2	4	3	3	4	3	3	3	2	2	2	2	3	2	2	2	2	2	2	2	2	3	3	3	4	3	2	3	3	3	3	4	3	2	3	2	2	2	2
1	5	4	4	4	4	4	2	2	2	5	2	4	3	3	3	4	4	5	2	1	1	1	1	1	1	2	2	4	2	4	2	2	4	4	3	4	3	5	1	2	2	4	2	2
4	5	3	4	4	3	3	2	2	2	4	2	5	4	4	4	4	3	5	3	1	2	2	1	3	2	3	3	3	4	4	2	3	5	4	4	4	4	4	5	3	3	4	3	3
4	5	4	5	4	2	3	4	4	4	4	2	4	3	3	3	3	3	4	2	2	1	1	1	2	2	3	2	2	4	4	3	3	4	4	4	4	5	5	5	3	3	3	3	3
3	3	2	4	3	3	2	3	4	4	4	4	4	3	3	2	3	3	4	2	2	2	2	2	2	2	2	3	4	2	4	2	3	4	4	4	4	4	4	2	3	3	3	3	3
4	3	4	4	4	4	4	4	4	4	4	3	4	4	4	4	4	4	4	2	4	2	1	2	2	2	3	4	4	4	4	3	4	4	4	4	4	4	4	3	4	4	4	4	4
5	4	4	4	4	3	3	3	4	4	4	2	4	5	4	4	4	4	5	2	1	2	1	1	1	1	1	2	2	3	4	3	4	3	4	3	3	3	3	3	2	4	4	1	4
3	3	2	3	3	2	2	2	2	3	3	2	2	4	4	3	4	4	4	2	3	2	2	2	2	2	2	2	4	4	4	2	4	4	4	3	4	4	3	2	4	4	4	4	4
4	5	2	4	3	2	1	3	3	3	2	3	1	4	4	4	4	5	5	2	2	2	2	2	2	2	2	2	5	3	4	2	4	2	2	2	2	2	2	2	4	4	4	1	4
3	4	3	4	3	2	2	2	4	4	4	3	3	4	4	2	3	3	4	2	2	2	2	2	2	2	2	3	3	4	4	2	2	4	4	3	4	4	4	3	5	4	4	2	2
3	4	2	4	3	3	1	2	1	1	1	2	3	3	4	3	4	4	4	3	2	1	1	1	1	2	2	1	1	2	3	3	3	4	4	4	4	4	4	3	3	4	4	4	2
5	4	4	4	4	4	3	4	3	4	4	2	4	4	4	4	4	3	4	2	2	2	2	2	2	2	2	3	2	3	4	2	2	4	4	4	4	4	4	4	4	4	4	4	4
2	3	3	4	4	2	3	2	2	4	4	3	4	3	3	3	3	2	4	2	2	2	2	2	2	2	2	3	4	2	4	2	3	4	2	3	2	4	2	2	3	3	4	3	4
4	4	4	4	4	4	4	4	4	4	4	2	4	4	4	4	4	4	4	2	2	2	2	2	1	1	4	4	4	4	4	2	2	4	4	2	4	4	4	3	4	3	2	2	2
5	4	5	4	5	5	5	5	4	4	4	2	4	4	4	4	4	3	5	2	2	2	2	2	2	2	2	4	4	4	4	2	3	2	4	2	2	3	2	2	4	4	4	4	4
3	4	2	4	3	3	2	4	4	4	4	3	3	3	2	2	3	3	3	2	2	2	2	2	2	2	3	3	3	3	4	3	3	4	4	4	4	4	4	3	2	2	2	2	2
4	4	2	4	3	2	2	2	3	3	4	3	4	4	4	3	3	4	4	2	2	2	2	2	2	1	2	3	4	3	4	3	3	4	4	4	3	3	3	2	3	4	4	3	3
4	5	4	4	4	4	3	4	4	4	4	2	4	4	4	4	4	4	4	1	1	1	1	1	1	1	1	4	4	4	4	3	3	4	4	4	4	4	3	4	4	4	4	4	4
5	4	2	4	2	4	2	3	2	2	4	4	4	2	3	4	4	4	4	2	2	2	2	2	2	4	4	4	4	4	5	2	2	4	4	5	4	4	4	2	4	4	4	4	4
2	4	2	4	3	4	2	4	3	2	3	3	3	3	2	2	3	3	4	2	2	2	2	2	2	2	3	3	3	3	4	3	4	4	3	3	3	4	4	2	2	2	4	2	2
3	4	3	4	3	4	3	4	3	3	3	3	3	3	3	3	3	3	3	2	2	2	2	2	2	2	2	3	3	3	4	3	3	4	4	4	4	4	4	3	2	2	4	2	2
3	4	3	2	3	4	2	4	4	4	4	3	4	3	3	3	3	3	3	2	2	2	2	2	2	2	2	3	3	3	4	3	3	4	3	3	3	4	4	3	3	3	4	2	2
5	4	4	5	5	5	2	4	1	1	5	5	5	5	5	5	4	3	5	2	2	2	2	2	2	2	1	4	4	2	4	2	3	5	5	4	4	5	4	4	5	5	5	4	4
3	4	3	4	3	4	3	4	3	4	4	4	4	4	4	3	4	4	3	2	3	2	2	2	2	3	2	3	4	3	4	3	3	4	4	4	4	4	3	4	4	4	4	4	3
3	3	2	4	3	2	3	4	4	4	4	4	4	3	3	2	2	3	3	4	2	2	2	2	3	2	3	3	4	2	4	3	3	4	3	3	2	2	3	2	2	2	2	2	2
2	4	3	4	3	2	2	2	2	2	3	3	4	3	3	2	3	3	2	3	2	2	2	2	2	2	2	2	4	2	4	2	3	4	4	4	4	4	3	4	2	2	3	2	2
4	4	2	4	3	1	1	1	1	2	2	2	4	4	2	3	4	3	4	1	1	1	1	1	1	1	1	1	1	1	3	3	4	4	4	3	2	4	2	1	4	2	4	2	2
4	4	3	4	3	4	3	4	4	3	4	2	3	4	4	2	4	4	4	2	2	2	2	2	2	2	2	2	3	3	4	2	3	4	4	4	4	4	2	3	4	4	4	3	3
4	4	3	5	4	4	2	5	2	4	5	2	4	2	2	2	2	2	2	4	2	2	3	2	4	4	2	2	5	2	4	2	2	3	4	4	4	3	5	2	2	2	2	2	2
2	4	2	4	2	2	2	2	2	2	4	2	3	3	3	3	3	3	3	2	2	2	2	2	3	3	2	3	3	3	3	3	3	2	4	4	3	4	4	3	3	2	3	2	2
4	5	3	4	3	1	1	1	4	4	4	2	4	4	4	4	4	4	4	2	2	2	2	2	2	2	3	2	2	4	4	3	4	4	4	4	4	4	4	2	4	4	4	3	4
2	4	2	4	2	2	2	2	2	4	4	2	4	4	3	2	3	3	2	2	3	2	2	2	2	2	2	2	4	2	4	2	3	2	3	2	2	2	2	2	4	4	4	3	2
4	4	4	4	4	4	3	3	4	4	4	4	4	3	3	4	3	3	4	2	2	2	2	2	2	2	2	3	4	3	4	2	3	4	4	3	3	4	3	2	2	4	4	2	2
4	5	4	4	4	4	3	3	3	4	5	4	4	2	3	3	2	2	3	3	3	2	1	2	4	3	4	4	4	4	5	2	2	3	3	5	4	3	3	2	2	2	3	3	3
3	5	4	4	4	2	2	2	2	2	4	2	2	2	3	3	3	3	3	3	2	2	2	2	2	2	2	2	2	3	4	2	3	3	3	3	4	3	3	2	3	3	4	2	2
4	4	2	4	2	2	2	2	2	4	4	4	2	2	2	2	2	2	2	4	2	4	2	1	3	3	2	4	4	5	5	3	3	4	4	4	3	4	3	3	3	2	2	2	2
3	4	3	4	2	4	2	4	4	4	4	4	4	3	3	3	3	2	4	2	2	2	2	2	2	2	3	4	4	3	4	3	3	4	4	4	4	4	4	2	2	2	4	2	2
3	4	2	4	3	4	2	4	4	4	4	4	4	2	3	2	3	2	4	2	2	2	2	2	2	2	2	4	4	3	4	3	4	4	4	4	3	4	4	2	2	2	4	2	2
3	4	3	4	3	4	3	4	4	4	4	4	4	3	3	2	3	2	4	2	2	2	2	2	2	2	3	4	4	3	4	2	3	4	4	4	2	4	4	2	2	2	4	2	2
3	4	3	4	3	4	2	4	3	4	4	3	3	2	2	2	2	2	4	2	2	2	2	2	2	2	3	3	4	3	4	2	3	4	4	4	4	4	4	2	2	2	4	2	2
4	5	4	4	4	4	3	4	2	4	4	2	4	3	3	3	3	3	4	3	3	2	2	2	2	3	3	3	4	4	4	2	2	4	4	4	4	4	2	4	2	2	3	3	3
3	4	2	4	3	3	3	3	2	3	3	2	3	4	2	2	2	3	4	3	3	1	2	3	3	2	3	2	3	3	3	3	3	3	4	2	4	4	3	3	4	4	4	4	3
4	4	3	3	2	3	3	2	2	3	4	2	4	3	3	2	2	2	3	2	3	2	2	2	3	4	4	3	2	3	2	4	3	4	3	2	1	4	2	2	2	2	3	2	2
3	3	3	3	3	2	2	2	2	2	3	4	3	3	3	3	3	3	3	3	3	3	3	3	3	2	2	3	3	3	4	3	3	4	3	3	3	3	3	2	2	2	2	2	2
4	3	3	4	4	4	2	4	4	4	4	4	4	3	3	3	3	2	4	3	2	2	2	2	2	2	4	4	4	3	4	2	2	4	3	2	2	4	4	2	2	2	2	2	2
4	4	2	4	3	4	2	4	4	4	4	4	4	3	3	3	2	3	3	2	2	2	2	2	2	2	3	4	4	3	4	2	2	4	3	3	3	4	4	2	2	2	2	2	2
4	4	4	4	4	4	2	4	4	4	4	4	4	3	3	3	3	3	4	2	2	2	2	2	2	2	2	3	4	3	4	2	2	4	4	4	4	4	4	2	2	2	2	2	2
4	4	3	4	3	3	3	3	3	3	4	3	4	3	3	3	2	3	4	1	1	1	1	3	2	1	2	3	4	3	4	3	3	4	4	3	3	3	3	2	3	3	3	3	3
4	5	2	4	2	4	3	3	3	4	4	4	4	4	3	3	3	4	4	2	2	1	1	4	2	1	1	3	4	4	4	4	4	4	4	3	3	3	3	2	4	4	4	3	4
4	4	2	4	2	2	2	2	3	2	4	3	4	2	3	3	2	3	4	1	1	1	1	1	1	1	2	3	4	4	4	3	3	4	5	5	4	5	3	3	3	3	3	3	3
2	5	1	5	3	4	3	3	4	4	3	4	5	4	3	4	4	4	2	2	2	2	2	2	2	2	2	4	4	4	4	3	4	4	4	4	4	4	4	5	4	4	4	3	3
3	4	3	4	3	3	2	4	4	3	4	1	3	3	3	3	3	3	4	2	2	2	2	2	2	2	2	3	3	4	4	2	3	4	4	3	4	4	4	3	4	4	4	4	3
3	3	3	4	3	2	2	2	3	4	4	3	4	2	2	2	2	3	3	3	2	2	2	2	3	2	3	2	4	2	4	2	3	4	4	4	4	4	4	4	2	2	2	2	2
5	5	4	5	4	1	1	4	4	5	5	2	4	4	4	4	3	3	3	4	3	3	3	3	4	2	4	4	4	4	4	2	2	4	4	4	4	4	4	3	2	1	1	1	1
2	5	2	4	2	1	1	1	2	2	4	1	4	4	3	3	2	4	2	4	2	2	2	2	3	2	4	4	4	3	4	4	4	4	4	2	2	3	1	1	1	1	1	1	1
5	4	4	4	4	3	2	2	4	4	4	4	4	4	1	3	4	2	4	1	2	2	1	2	2	2	2	4	4	4	4	3	4	4	3	3	4	4	3	2	3	3	4	4	4
5	5	2	4	5	4	3	2	1	2	5	1	5	4	4	4	4	4	5	1	1	1	1	1	1	1	2	2	4	5	5	2	4	5	5	4	4	4	4	4	4	3	4	1	4
4	4	2	4	2	2	2	2	3	3	4	3	4	4	3	3	3	4	4	1	1	1	1	2	2	1	2	4	4	3	4	3	3	4	4	4	3	3	3	4	4	4	4	3	4
3	5	2	5	3	1	2	2	2	2	5	2	5	3	5	5	3	5	5	3	3	3	1	1	3	1	1	3	3	4	4	2	3	4	3	4	1	1	1	1	4	3	4	3	4
4	4	3	2	3	3	3	2	3	3	4	3	4	4	4	4	4	4	5	2	2	1	1	2	2	2	2	3	2	2	2	3	4	4	4	3	3	4	2	3	4	4	4	2	4
4	4	3	5	3	3	3	1	3	1	4	3	5	3	3	3	3	3	5	1	1	3	3	3	1	3	3	3	3	3	1	5	5	3	3	4	4	4	3	3	3	3	3	3	3
3	4	3	4	2	2	3	2	3	3	3	2	4	3	3	3	3	3	4	2	2	2	2	2	2	2	2	3	4	4	4	3	3	4	4	4	4	4	3	3	3	3	3	3	3
4	4	4	4	4	5	3	3	2	2	5	3	4	4	4	3	4	4	5	1	1	1	1	1	2	1	1	4	3	3	4	3	3	4	4	3	4	2	2	2	4	4	4	4	4
4	3	2	4	4	4	3	4	4	4	4	4	4	3	3	2	2	3	4	2	2	2	2	2	2	2	3	4	4	3	4	2	3	4	4	4	4	4	4	3	2	2	4	2	2
4	3	4	4	4	4	3	4	4	4	4	4	4	3	3	2	3	3	4	2	2	2	2	2	2	2	2	3	4	3	4	3	2	4	4	4	4	4	4	2	2	2	4	2	2
4	4	4	4	4	4	3	4	4	4	4	4	4	3	3	3	3	2	4	2	2	2	2	2	2	2	2	3	4	3	4	2	3	4	4	4	4	4	4	2	2	2	4	2	2
3	4	3	5	3	4	3	3	3	3	4	3	3	4	5	1	4	3	5	2	3	3	2	3	3	3	3	4	5	5	5	2	3	4	4	2	3	3	3	1	3	2	4	1	3
2	5	5	5	4	5	5	5	5	5	4	4	4	4	5	5	5	5	5	1	5	5	5	5	5	5	5	5	5	5	5	1	1	5	5	5	5	5	5	5	1	1	1	1	1
4	4	4	4	4	4	2	4	3	4	2	4	4	4	4	4	4	4	4	4	4	4	2	2	4	2	2	4	4	4	4	4	4	4	4	5	5	5	4	2	5	5	5	5	5
3	4	3	3	3	2	2	2	3	3	3	2	4	3	3	3	3	3	3	2	2	2	2	2	2	1	2	3	4	3	4	3	3	5	4	4	3	3	2	3	1	1	1	1	1
1	5	1	4	1	1	1	1	1	1	1	1	4	1	1	1	1	1	4	3	1	1	1	1	4	1	4	1	3	2	4	3	3	5	5	5	3	5	4	1	1	1	1	1	1
4	4	3	4	3	4	3	4	3	4	4	2	4	3	3	3	3	2	4	3	2	2	2	2	3	2	3	4	4	4	4	2	2	4	4	4	4	2	2	2	3	3	4	2	3
5	4	3	4	3	3	2	2	2	2	4	4	4	4	2	3	3	4	3	4	2	4	2	2	2	2	4	3	3	3	3	2	2	4	4	4	4	4	4	2	2	2	2	2	2
4	5	5	5	5	5	3	4	2	2	5	2	5	4	5	5	5	5	5	1	1	1	1	1	2	1	2	4	4	5	4	3	4	4	5	5	3	5	3	1	5	5	5	5	5
5	3	4	5	4	3	2	1	4	1	5	3	5	5	5	5	5	5	5	1	1	1	1	1	2	1	5	5	5	3	1	5	2	5	5	1	1	5	5	2	5	4	5	4	5
4	5	4	4	4	1	1	3	1	1	4	1	3	3	1	5	3	3	3	3	1	1	1	1	3	3	3	3	4	4	4	2	2	3	3	2	3	3	3	1	3	2	3	3	3
4	4	2	4	2	2	2	2	3	3	4	3	4	5	3	3	3	4	4	1	1	1	1	1	1	1	1	3	4	3	4	3	3	4	4	4	4	4	3	2	4	4	4	3	4
4	5	2	1	2	1	3	1	1	3	4	2	4	4	4	3	2	2	4	1	1	1	1	1	1	1	1	3	4	3	4	5	5	4	4	3	3	4	3	2	4	4	4	3	4
4	5	4	4	4	4	4	4	4	4	4	4	4	4	4	2	4	4	5	1	5	2	2	2	2	2	2	2	4	1	4	4	4	4	4	2	4	4	4	2	2	2	4	4	4
4	5	2	4	2	2	2	2	4	3	4	3	4	2	2	2	2	2	4	1	1	1	1	1	1	1	1	3	3	3	4	3	3	4	4	3	3	3	3	3	2	2	2	3	2
3	4	2	4	2	2	2	2	3	4	4	3	4	4	4	3	2	4	4	2	1	1	1	2	1	1	1	3	4	3	4	3	3	4	4	3	3	4	3	1	4	4	4	3	4
3	4	2	5	2	2	2	2	3	3	5	3	4	2	3	2	2	1	3	2	5	2	2	1	4	1	1	4	4	4	4	3	2	4	4	4	5	5	4	2	4	4	4	2	4
4	5	2	4	2	2	2	2	3	3	4	3	4	2	3	3	2	3	4	1	1	1	1	1	3	1	1	4	4	4	4	2	2	4	5	4	4	4	3	3	3	3	3	3	3
3	3	2	3	2	2	2	2	3	3	3	3	4	3	3	3	3	3	3	2	2	2	2	2	3	3	2	3	3	3	3	3	3	3	3	3	2	3	3	2	3	3	3	3	3
4	4	3	5	3	4	2	3	2	4	4	2	3	4	3	4	2	2	2	2	2	2	2	1	1	1	1	4	4	3	4	3	3	4	4	4	3	3	3	3	2	2	2	2	2
4	5	2	4	2	2	2	1	4	4	4	3	4	4	4	4	3	3	4	1	1	1	1	2	2	3	2	4	4	3	4	3	3	4	4	4	3	3	3	3	3	3	3	3	3
4	4	2	4	2	2	2	2	3	3	4	3	4	4	3	3	3	4	4	1	1	1	1	1	1	1	1	4	4	4	4	3	3	4	4	4	4	4	3	3	4	4	4	2	4
4	4	3	4	3	2	3	2	3	4	4	3	4	3	3	3	3	3	4	1	1	1	1	1	3	1	2	4	4	4	4	3	3	4	4	4	4	4	3	4	3	3	3	3	3
4	4	2	4	2	2	2	2	3	4	4	3	4	4	4	3	3	4	4	1	1	1	1	1	1	1	1	4	4	4	4	3	3	4	4	4	3	4	3	3	4	4	4	3	4
4	4	2	4	2	1	2	1	3	4	4	3	3	5	5	3	3	5	5	1	1	1	1	1	1	1	1	5	5	4	4	4	4	4	4	4	2	3	3	2	4	4	4	3	4
4	4	3	4	3	4	3	4	2	4	4	3	4	4	3	4	4	3	4	2	2	2	2	2	3	2	3	4	2	2	3	3	3	4	4	4	4	4	4	4	4	4	4	3	3
5	5	1	3	3	4	4	3	3	1	4	3	3	4	4	4	4	4	4	3	2	3	2	4	2	4	3	4	4	4	4	3	3	4	3	3	3	3	3	2	2	2	2	2	2
5	5	3	4	3	2	3	2	3	3	4	3	4	3	3	3	2	2	4	1	1	1	1	1	1	1	1	4	4	3	4	3	3	3	4	3	3	5	3	4	2	2	2	2	2
5	5	2	5	2	2	2	2	3	4	4	3	5	4	4	3	3	4	4	1	1	1	1	1	1	1	1	4	5	4	4	4	4	4	4	4	3	4	3	3	4	4	4	3	4
3	4	3	4	4	4	3	4	4	4	4	4	4	3	3	3	3	3	3	2	2	2	2	2	2	2	2	3	3	3	4	3	3	4	4	4	4	4	4	2	2	2	2	2	2
4	3	4	4	4	4	3	4	4	4	4	4	4	3	3	4	3	3	4	2	2	2	2	2	2	2	2	3	3	3	4	2	2	4	4	3	3	4	4	2	2	2	4	2	2
4	4	2	4	2	2	2	2	2	2	2	2	3	3	3	3	3	3	3	1	1	1	1	1	1	1	1	3	3	3	3	3	3	4	4	4	3	4	3	3	2	2	2	2	2
4	4	2	4	2	2	2	1	3	3	3	3	4	3	3	3	3	3	4	1	1	1	1	1	1	1	1	3	3	3	4	3	3	4	4	4	2	4	3	2	2	2	2	2	2
5	5	2	5	2	2	2	2	3	3	5	4	4	4	3	3	3	5	5	1	1	1	1	1	1	1	1	4	4	4	5	4	4	5	4	4	3	4	3	2	5	5	5	2	5
4	5	4	4	3	3	2	2	4	4	4	2	4	3	3	3	3	3	4	3	3	5	5	5	3	5	3	3	3	3	3	2	5	5	5	5	5	5	5	5	3	3	2	2	2
5	5	2	5	2	2	2	2	3	4	4	4	4	5	4	3	3	4	5	1	1	1	1	1	1	1	1	5	5	4	4	4	4	4	4	4	3	4	3	2	5	5	5	2	5
4	4	2	4	2	1	2	1	2	2	2	3	3	2	2	3	2	1	4	1	1	1	1	1	1	1	1	4	4	4	4	2	2	4	3	3	2	3	3	4	2	2	2	2	2
3	4	2	4	3	4	2	4	4	4	4	4	4	3	3	2	2	2	2	2	2	2	2	2	2	2	3	3	3	3	3	3	3	4	4	4	3	4	4	2	2	2	2	2	2
3	4	2	4	3	4	3	4	4	4	4	3	3	4	4	2	4	3	4	2	2	2	2	2	2	2	2	3	4	3	4	3	4	4	4	4	4	4	4	2	2	2	4	2	2
2	5	3	4	3	3	3	1	1	3	4	2	4	4	4	2	4	4	3	1	1	1	1	1	2	2	2	3	4	3	4	3	4	5	4	3	3	4	2	1	3	4	4	4	4
3	5	2	5	2	1	2	1	3	4	4	4	4	5	5	3	4	4	5	1	1	1	1	5	5	5	5	4	4	4	5	4	4	4	5	4	3	5	3	2	5	5	5	2	5
4	5	2	4	2	1	2	1	3	3	3	2	3	2	2	3	2	3	4	1	1	1	1	1	1	1	1	5	5	4	4	2	2	4	4	4	4	4	3	3	2	2	2	3	3
5	5	2	5	2	2	2	1	4	4	4	4	4	4	4	4	4	4	5	1	1	1	1	1	1	1	1	4	4	4	5	4	4	5	5	4	3	5	3	4	5	5	5	2	5
5	4	4	4	4	3	3	3	2	4	5	2	2	4	1	1	4	4	5	2	1	1	1	2	3	1	2	3	4	4	4	2	4	5	5	2	3	5	2	1	5	2	4	3	5
3	4	3	4	3	4	3	4	4	4	4	4	4	3	3	2	2	2	2	2	2	2	2	2	2	2	2	4	4	3	4	3	4	4	4	4	3	4	4	3	2	2	4	2	2
3	4	3	4	3	4	2	4	4	4	4	4	3	3	3	2	2	2	2	2	2	2	2	2	2	2	2	3	3	3	3	3	3	4	4	4	4	4	4	2	2	2	3	2	2
3	4	3	4	3	4	3	4	4	4	4	3	3	3	3	2	2	2	2	2	2	2	2	2	2	2	2	3	3	3	3	3	2	4	4	4	4	4	4	2	2	2	2	2	2
4	3	4	4	4	4	3	4	4	4	4	4	4	3	3	4	3	3	4	2	2	2	2	2	2	2	2	4	4	3	4	3	4	4	3	3	3	4	3	2	2	2	2	2	2
3	4	4	5	3	3	3	3	4	2	4	2	5	3	2	3	3	3	4	4	3	2	2	2	2	3	3	2	4	4	4	3	3	4	4	4	4	4	2	2	3	3	3	3	3
4	3	3	3	3	2	3	2	3	4	4	3	3	4	3	3	3	4	4	1	1	1	1	1	1	1	1	3	3	3	3	3	3	4	4	4	2	4	3	3	3	3	3	3	3
4	4	4	4	4	4	3	4	5	5	5	5	4	3	3	3	3	3	4	2	2	2	2	2	2	2	2	3	4	3	4	3	3	4	3	2	2	4	4	2	2	2	4	2	2
3	4	4	4	4	4	3	4	4	4	4	4	4	3	3	2	3	3	4	2	2	2	2	2	2	2	2	3	4	3	4	2	3	4	4	4	3	4	4	2	2	2	4	2	2
3	4	3	4	3	4	2	4	4	4	4	4	3	3	3	2	2	2	4	2	2	2	2	2	2	2	2	3	4	3	4	3	4	4	4	4	4	4	4	2	2	2	4	2	2
2	4	3	4	4	4	3	4	4	4	4	4	4	3	3	2	3	3	4	2	2	2	2	2	2	2	2	4	4	3	4	3	4	4	4	4	4	4	4	2	2	2	3	2	2
4	4	4	4	3	4	3	4	4	4	4	4	4	3	3	2	2	2	2	2	2	2	2	2	2	2	2	2	3	4	3	3	4	4	3	3	3	4	4	2	2	2	4	2	2
4	4	2	4	4	3	3	2	2	4	4	2	4	4	3	2	3	4	4	2	3	2	2	2	2	2	3	3	4	2	4	3	3	3	3	3	3	3	3	3	3	3	3	3	3
5	4	1	5	4	3	1	3	1	4	4	2	4	3	3	2	2	2	4	4	2	2	2	1	3	1	4	2	4	3	4	2	2	4	4	3	4	4	2	2	2	2	2	2	2
5	5	2	4	2	2	2	2	3	4	4	3	4	5	4	3	3	1	1	1	1	1	1	1	1	1	1	4	5	4	4	4	4	5	5	5	5	5	4	3	5	5	5	3	5
4	4	2	4	2	2	2	2	3	4	4	3	4	4	4	3	4	4	4	1	1	1	1	1	1	1	1	4	4	3	4	4	4	4	4	4	3	4	3	3	5	5	5	3	5
4	5	2	5	2	1	1	1	3	1	4	2	3	5	4	3	3	4	4	3	3	1	1	1	2	1	1	3	3	3	3	3	4	4	4	4	3	4	2	3	5	4	4	2	3
1	5	4	4	4	1	1	1	1	3	1	1	4	4	3	4	3	3	5	1	1	1	1	1	1	1	1	3	2	3	4	4	4	5	5	5	5	5	5	3	5	3	5	3	3
4	4	3	4	3	1	3	1	3	4	4	3	4	4	3	3	3	4	4	1	1	1	1	1	1	1	1	3	3	3	4	3	3	5	5	4	4	4	3	4	3	3	3	3	3
5	5	2	5	2	1	3	1	4	4	4	3	4	4	4	4	3	4	5	1	1	1	1	1	1	1	1	4	4	4	4	4	4	2	4	4	4	4	2	3	3	3	3	3	3
5	5	2	5	2	1	3	1	3	5	5	3	5	3	3	3	3	3	5	1	1	1	1	1	1	1	1	5	5	5	5	3	3	4	5	4	4	5	3	3	2	2	2	2	2
4	4	2	4	2	2	2	2	3	4	4	3	4	2	2	3	3	2	4	1	1	1	1	1	1	1	1	4	4	3	3	4	4	4	4	4	4	4	3	2	5	5	5	3	5
4	4	2	4	2	1	1	1	3	4	4	4	4	1	1	3	4	5	5	1	1	1	1	1	1	1	1	4	4	4	4	4	4	2	4	4	3	4	3	3	5	5	5	3	5
4	4	4	4	4	4	3	4	4	4	4	3	4	4	4	4	4	4	4	2	2	2	2	2	2	2	2	4	4	3	4	2	2	4	4	4	4	4	4	3	4	4	4	4	4
4	4	2	4	2	2	2	2	3	4	4	4	4	5	5	3	3	5	5	1	1	1	1	1	1	1	1	4	4	4	4	4	4	4	4	4	3	4	3	3	5	5	5	3	5
5	5	2	5	2	1	2	1	3	4	4	3	4	5	5	3	3	5	5	1	1	1	1	1	1	1	1	5	5	4	4	5	5	4	4	4	3	4	3	3	4	4	4	3	4
4	4	2	4	2	2	2	2	4	3	4	3	4	3	3	3	3	3	4	2	2	2	2	2	2	2	2	4	4	4	4	3	3	4	5	5	4	4	3	4	2	2	2	2	2
5	5	1	5	1	1	1	1	3	3	3	3	4	3	3	3	3	3	5	1	1	1	1	1	1	1	1	3	3	3	4	2	3	2	3	4	4	4	3	4	3	3	3	3	3
4	4	2	4	2	2	2	2	3	3	4	3	4	3	3	3	3	3	4	2	2	2	2	2	2	2	2	3	4	3	4	3	3	5	5	4	3	4	3	3	2	2	2	3	2
4	4	2	4	2	2	2	2	3	3	3	3	3	3	3	3	3	3	4	2	2	2	2	2	2	2	2	4	4	4	4	3	3	4	4	4	3	4	3	4	2	2	2	2	2
4	4	2	4	2	2	2	2	3	4	4	3	4	1	1	3	3	1	5	2	2	2	2	2	2	2	2	4	4	4	4	4	4	4	4	3	3	4	2	2	4	4	4	2	4
5	5	1	5	1	1	1	1	3	3	5	3	5	5	3	3	4	5	5	1	1	1	1	1	1	1	1	5	5	5	5	5	5	5	5	4	2	5	3	2	5	5	5	2	5
5	5	1	5	1	1	1	1	2	2	2	3	4	3	3	3	3	3	4	2	2	2	2	2	3	2	1	4	4	4	4	2	3	4	4	4	4	4	3	5	2	2	2	2	2
5	5	1	5	1	1	1	1	1	1	1	2	4	3	3	4	4	4	5	1	1	1	1	1	1	1	1	4	4	4	4	4	4	4	4	4	4	4	3	2	3	3	3	3	3
5	4	2	4	2	2	2	2	2	4	4	3	4	5	5	2	4	5	5	1	1	1	1	1	1	1	1	4	4	4	4	5	5	4	4	4	3	4	3	3	5	5	5	2	5
4	4	2	4	2	2	2	2	2	2	2	3	3	2	2	2	2	2	4	2	2	2	2	2	2	2	2	4	4	4	4	3	3	4	4	4	4	4	3	3	2	2	2	2	2
5	5	1	5	1	1	1	1	1	1	3	3	4	2	2	3	2	1	4	1	1	1	1	1	1	1	1	4	4	4	4	2	2	2	3	3	3	4	3	5	3	3	4	3	3
4	4	2	4	2	2	2	2	2	3	3	3	4	3	3	2	2	3	4	2	2	2	2	2	3	2	3	4	4	4	4	3	3	4	4	4	4	4	3	4	2	2	2	2	2
3	3	2	3	2	2	3	2	3	3	4	3	4	3	3	3	3	3	3	3	3	3	3	3	3	3	3	3	3	3	4	3	3	4	4	3	2	4	2	2	2	2	2	2	2
4	4	2	4	2	2	2	2	2	2	4	3	4	3	3	3	3	2	4	3	3	3	3	3	3	3	3	4	4	4	4	3	3	4	4	4	3	4	3	2	2	2	2	2	2
4	4	2	4	2	2	2	2	3	3	4	4	4	5	3	3	4	5	5	1	1	1	1	1	1	1	1	4	4	4	4	4	4	5	4	4	3	5	3	2	4	4	4	2	4
3	3	2	4	2	1	2	1	1	3	3	3	3	2	2	2	2	2	3	2	2	2	2	2	3	2	2	3	3	3	3	3	3	2	3	3	3	3	3	2	1	1	1	1	1
5	5	1	5	1	1	1	1	2	4	4	3	5	4	4	2	3	4	5	1	1	1	1	1	1	1	1	5	5	4	4	4	4	5	5	5	5	5	4	2	4	4	5	2	5
4	4	2	4	2	2	2	2	2	4	4	4	4	4	4	2	4	4	4	2	2	2	2	2	2	2	2	4	4	4	4	4	4	4	4	4	3	4	3	3	4	4	4	4	4
4	4	2	4	2	2	2	1	3	2	4	3	4	3	3	3	3	3	4	1	1	1	1	1	3	1	1	4	4	4	4	3	3	5	4	4	4	4	3	4	1	1	1	1	1
3	5	5	5	5	4	3	4	4	4	4	2	5	2	1	3	3	3	5	1	1	1	1	1	1	2	2	4	4	4	5	2	2	3	2	2	3	5	5	1	1	1	1	1	1
3	3	2	3	2	2	2	2	2	4	4	3	4	5	5	2	3	5	4	1	1	1	1	2	2	2	2	3	3	3	4	4	4	3	4	3	3	5	3	2	4	4	4	2	4
4	4	2	4	2	2	2	2	4	4	4	3	4	3	3	3	3	3	4	2	2	2	2	2	2	2	2	4	4	4	4	3	3	4	4	4	3	4	3	4	4	4	4	2	4
4	4	1	4	1	1	1	1	2	4	4	3	4	5	4	2	4	5	4	1	1	1	1	1	1	1	1	4	4	3	3	3	3	4	4	3	3	4	3	1	5	5	5	1	5
4	4	1	4	1	1	1	1	2	3	3	2	3	2	2	2	2	2	3	2	2	2	2	2	3	2	2	4	4	3	4	3	3	4	4	4	3	4	3	3	2	2	2	2	2
5	5	5	5	4	3	3	3	4	3	3	4	5	4	3	4	4	3	4	2	1	1	1	1	2	2	2	4	5	4	5	2	2	4	5	4	4	4	3	5	4	1	2	1	1
4	5	5	5	5	1	1	1	1	1	5	3	5	4	4	3	4	4	4	1	1	1	1	1	1	1	1	3	4	4	5	2	3	3	4	4	4	4	4	4	4	3	4	3	4
4	4	3	4	3	1	2	2	2	4	5	2	4	4	4	4	4	4	4	1	3	5	3	3	3	4	4	4	4	2	4	4	3	4	4	4	4	4	1	1	4	1	5	5	5
5	5	1	5	1	1	1	1	3	3	3	2	4	4	4	4	3	4	5	1	1	1	1	1	1	1	1	4	4	4	4	4	4	2	4	3	4	4	3	2	3	3	4	3	3
4	4	1	4	1	1	1	1	3	2	2	2	3	3	3	3	3	3	4	1	1	1	1	1	1	1	1	4	4	4	3	3	2	4	4	3	4	3	3	3	2	2	2	2	2
4	5	3	4	4	2	2	3	3	3	3	3	3	4	4	4	3	4	3	3	3	3	3	3	3	3	3	3	3	3	3	3	3	3	3	3	3	3	3	3	3	3	3	3	3
4	4	2	4	2	2	2	2	2	2	5	2	4	3	2	2	2	2	4	2	2	2	2	2	3	2	2	4	4	3	4	3	3	4	5	4	3	3	3	2	2	2	4	2	2
4	3	2	4	2	2	2	2	4	4	4	3	3	1	1	3	1	1	3	1	1	3	1	1	1	1	1	3	3	3	3	4	4	4	4	4	3	4	3	2	3	4	5	1	3
3	3	2	3	2	2	2	2	3	3	4	3	3	3	3	2	3	3	3	2	2	2	2	2	3	2	2	3	3	3	3	3	3	3	4	3	2	3	3	2	3	3	3	3	3
5	5	1	5	1	1	1	1	1	5	5	4	4	5	5	2	4	5	5	1	1	1	1	1	1	1	1	5	5	4	4	5	5	5	5	5	5	5	3	3	5	3	5	2	5
4	4	2	4	2	2	2	2	2	5	4	3	4	5	5	2	4	5	4	1	1	1	1	1	1	1	1	4	4	4	4	4	4	4	4	3	3	4	3	1	4	4	4	2	4
5	5	1	5	1	1	1	1	2	3	4	3	4	5	3	2	4	5	5	1	1	1	1	1	1	1	1	5	5	4	4	5	5	5	5	5	5	5	4	4	5	4	5	2	5
4	4	2	4	2	2	2	2	3	3	3	3	3	3	3	3	2	2	4	3	3	3	3	3	3	3	3	4	4	3	3	3	3	4	4	4	4	4	3	5	3	3	3	3	3
3	3	1	3	1	1	1	1	3	3	3	3	3	1	3	3	3	1	3	1	1	1	1	1	1	1	1	3	3	3	3	3	3	4	4	3	3	4	3	3	4	4	4	3	4
3	3	3	3	3	3	3	3	3	3	3	3	3	3	3	3	3	3	3	3	3	3	3	3	3	3	3	3	3	3	3	3	3	3	3	3	3	3	3	3	3	3	3	3	3
5	5	5	5	5	1	1	1	1	4	4	2	4	4	1	4	4	2	4	2	2	2	2	2	3	2	2	2	4	2	4	2	4	4	4	4	4	4	4	2	3	2	4	2	4
5	5	1	5	1	1	1	1	4	4	4	3	3	5	5	5	3	5	4	1	1	1	1	1	1	1	1	4	4	4	4	5	5	4	4	4	4	4	3	4	5	5	5	3	5
3	3	2	3	2	2	2	2	2	2	3	3	3	3	3	3	3	3	3	2	2	2	2	2	3	2	2	3	3	3	3	3	2	2	4	4	3	3	3	2	2	2	2	3	2
4	4	2	4	1	1	1	1	3	4	4	3	3	4	4	3	3	5	4	1	1	1	1	1	1	1	1	4	4	3	3	5	5	4	4	4	3	4	3	3	4	4	4	3	4
5	5	1	5	1	1	1	1	2	3	4	3	4	4	4	3	3	4	4	1	1	1	1	1	1	1	1	4	4	4	4	3	3	5	5	5	5	5	3	5	4	4	4	2	4
5	5	1	5	1	1	1	1	1	5	5	5	5	5	5	1	4	5	5	1	1	1	1	1	1	1	1	5	5	5	5	5	5	4	5	5	5	5	5	3	5	5	5	2	5
4	4	2	4	2	2	2	2	4	4	4	4	4	4	4	4	4	4	4	2	2	2	2	2	2	2	2	4	4	4	4	4	4	4	4	4	4	4	3	4	4	4	4	2	4
4	4	2	4	2	2	2	2	2	4	4	4	4	4	4	2	4	4	3	2	2	2	2	2	2	2	2	4	4	3	4	2	4	4	4	4	3	3	3	2	4	4	4	2	4
4	4	2	4	2	2	2	2	2	4	4	4	4	4	4	2	4	4	3	2	2	2	2	2	2	2	2	4	4	3	4	2	3	4	4	4	2	3	3	2	4	4	4	2	4
3	4	2	4	2	2	2	2	2	3	3	3	3	3	3	3	3	3	3	1	1	1	1	1	3	1	3	3	3	3	3	3	3	2	4	3	3	3	3	1	3	3	3	2	3
3	3	1	5	1	1	1	1	3	3	3	3	3	5	5	3	3	5	3	1	1	1	1	1	1	1	1	3	3	3	3	3	3	4	4	4	3	3	3	3	5	5	5	3	5
4	4	1	5	1	1	1	1	4	4	4	4	4	5	5	3	4	4	4	1	1	1	1	1	1	1	1	4	4	4	4	5	5	5	5	5	3	3	3	3	5	5	5	3	5
4	4	1	4	1	1	1	1	2	4	4	3	3	5	5	3	3	5	4	1	1	1	1	1	1	1	1	4	4	4	4	2	4	4	4	4	3	3	3	3	4	4	4	2	4
4	4	1	5	1	1	1	1	2	3	4	4	5	5	5	2	3	5	5	1	1	1	1	1	1	1	1	4	4	3	3	3	3	4	4	4	3	3	3	3	4	4	4	2	4
3	4	1	4	1	1	1	1	3	3	3	3	3	2	2	2	2	2	3	2	2	2	2	2	3	2	1	3	3	3	3	3	3	4	4	3	3	3	3	4	2	2	2	2	2
3	4	1	4	1	1	1	1	2	2	3	3	3	3	3	3	3	2	3	1	1	1	1	2	3	1	3	4	4	3	3	3	2	4	4	4	4	4	4	4	2	2	2	2	2
3	4	2	4	2	2	2	2	2	3	3	3	3	2	2	2	2	2	3	2	2	2	2	2	3	2	3	4	4	3	3	3	3	4	4	4	3	3	3	3	2	2	2	2	2
3	4	3	4	3	3	3	3	3	3	3	3	3	2	2	2	2	2	3	2	2	2	2	2	3	2	3	3	3	3	3	3	3	4	4	4	3	3	3	4	2	2	2	2	2
5	5	2	5	4	4	1	1	4	3	4	2	4	4	2	4	4	4	5	1	1	1	1	1	1	1	2	1	5	4	4	2	4	4	4	4	4	4	4	3	4	4	4	4	4
4	4	1	5	1	1	1	1	2	4	4	3	3	5	5	2	3	5	4	1	1	1	1	1	1	1	1	4	4	3	4	4	4	5	5	4	4	4	3	3	5	5	5	2	5
3	3	2	4	2	2	2	2	3	3	3	3	3	3	3	3	2	2	3	2	2	2	2	2	3	2	3	4	4	3	3	3	3	4	4	4	4	4	3	3	3	3	3	3	3
5	5	1	5	1	1	1	1	3	3	3	3	3	3	3	3	3	3	4	1	1	1	1	1	3	1	3	5	5	5	5	3	3	5	5	5	5	5	5	5	2	2	2	2	2
4	4	3	4	4	4	3	4	4	4	4	4	4	3	3	2	3	3	4	2	2	2	2	2	2	2	2	4	4	3	4	2	3	4	4	3	3	4	4	2	2	2	4	2	2
4	4	3	4	3	4	3	4	4	4	4	4	4	3	3	2	4	3	4	2	2	2	2	2	2	2	2	4	4	3	4	3	3	4	4	4	3	4	4	2	2	2	4	2	2
4	4	4	4	3	4	3	4	4	4	4	4	4	3	3	2	2	3	4	2	2	2	2	2	3	2	3	4	4	3	4	3	3	4	4	3	3	4	4	2	2	2	4	2	2
4	4	4	4	4	4	3	4	4	4	4	4	4	3	3	2	3	3	4	2	2	2	2	2	2	2	3	4	4	3	4	3	3	4	4	3	3	4	4	2	2	2	4	2	2
3	4	3	4	3	4	2	4	4	4	4	4	4	3	3	2	3	3	4	2	2	2	2	2	2	2	2	4	4	3	4	3	3	4	4	4	4	4	4	4	2	2	4	2	2
4	4	4	4	4	4	3	4	4	4	4	4	4	3	3	2	3	3	4	2	2	2	2	2	2	2	3	4	4	3	4	2	3	4	4	4	4	4	4	4	2	2	4	2	2
4	4	4	4	4	4	3	4	4	4	4	4	4	3	3	2	3	2	4	2	2	2	2	2	2	2	2	4	4	3	4	3	3	4	4	3	3	4	4	2	2	2	4	2	2
4	4	3	4	3	4	3	4	4	4	4	4	4	3	3	2	3	3	4	2	2	2	2	2	3	2	3	4	4	3	4	2	3	4	4	3	3	4	4	2	2	2	4	2	2
4	4	4	4	4	4	3	4	4	4	4	4	4	3	3	2	3	3	4	3	2	2	2	2	2	2	2	3	3	3	4	3	3	4	4	4	4	4	4	4	2	2	4	2	2
3	4	3	4	3	4	3	4	4	4	4	4	4	3	3	2	3	3	4	2	2	2	2	2	2	2	2	3	3	3	3	3	3	4	4	4	4	4	4	4	2	2	4	2	2
3	4	2	4	2	2	2	2	3	3	4	3	3	2	2	2	2	2	3	2	2	2	2	2	3	2	3	4	4	3	3	3	3	4	4	4	4	4	3	3	2	2	2	2	2
4	4	1	4	2	2	2	2	3	4	4	4	4	4	4	3	3	4	4	1	1	1	1	1	1	1	1	4	4	4	4	2	4	4	4	4	4	4	4	3	4	4	4	2	4
4	4	2	4	2	2	2	2	3	4	4	3	4	4	4	3	4	4	4	2	2	2	2	2	2	2	2	4	4	4	4	4	4	4	4	4	4	4	3	3	4	4	5	2	4
4	4	2	4	2	2	2	2	3	3	4	3	3	3	3	3	3	3	3	2	2	2	2	2	2	2	2	4	4	3	3	3	3	4	4	4	4	4	3	3	3	3	3	3	3
5	5	1	5	1	1	1	1	4	4	4	4	4	5	5	3	4	5	5	1	1	1	1	1	1	1	1	4	4	4	4	3	3	4	4	4	4	4	3	3	5	5	5	2	5
4	4	1	4	1	1	1	1	3	4	4	4	4	4	4	3	4	4	4	2	2	2	2	2	2	2	2	4	4	3	3	3	4	4	4	3	3	3	3	3	4	4	4	2	4
4	4	2	4	2	2	2	2	3	4	4	3	3	4	4	3	4	4	4	2	2	2	2	2	2	2	2	4	4	4	4	4	4	4	4	4	4	4	3	3	4	4	4	2	4
4	4	2	4	2	2	2	2	2	4	4	3	3	4	4	2	3	4	3	2	2	2	2	2	2	2	2	3	3	3	3	4	4	3	4	3	3	3	3	2	4	3	4	2	4
4	4	2	4	2	1	2	1	2	4	4	3	4	4	4	2	4	4	4	2	2	2	2	2	2	2	2	4	4	3	4	4	4	4	4	4	3	3	3	4	4	4	4	2	4
4	4	2	4	2	2	2	1	2	4	4	4	4	4	3	2	4	4	4	2	2	2	2	2	2	2	2	4	4	3	3	4	4	4	4	4	4	4	2	4	4	4	4	2	4
4	4	2	4	2	2	2	2	2	4	4	4	4	3	3	2	3	3	3	2	2	2	2	2	3	2	3	4	4	4	4	3	3	4	4	4	4	4	4	3	2	2	2	2	2
3	3	2	3	2	2	2	2	3	3	3	3	3	3	3	3	3	3	3	3	3	3	3	3	3	3	3	3	3	3	3	3	3	4	4	3	3	3	3	3	2	2	2	2	2
3	3	2	4	2	2	3	2	2	3	4	3	3	3	3	2	3	3	3	2	2	2	2	2	3	2	3	3	3	3	3	3	3	4	4	3	3	3	3	3	2	2	2	2	2
3	3	2	3	2	2	2	2	2	3	4	3	3	3	3	2	3	3	3	2	2	2	2	2	3	2	3	3	3	3	3	3	3	4	4	3	3	3	3	3	2	2	2	2	2
3	4	2	4	2	2	2	2	2	4	4	3	4	3	3	2	3	3	3	2	2	2	2	2	3	2	3	3	3	3	3	3	3	4	4	3	3	3	3	3	2	2	2	2	2
4	4	2	4	2	2	2	2	2	4	4	3	3	4	4	2	4	4	3	2	2	2	2	2	2	2	2	4	4	3	4	4	4	4	4	4	3	3	3	3	4	4	4	2	4
4	4	1	5	1	1	1	1	2	4	4	3	4	1	1	2	3	4	4	1	1	1	1	1	1	1	1	4	4	4	4	3	3	4	4	4	4	3	3	3	5	5	5	2	5
4	4	2	4	2	2	3	2	3	3	4	3	3	3	3	3	3	3	3	2	2	2	2	2	3	2	3	4	4	4	4	3	3	4	4	4	4	4	4	3	2	2	2	2	2
3	3	3	3	3	2	3	2	3	3	3	3	3	3	3	2	3	3	3	2	2	2	2	3	3	2	2	3	3	3	3	3	3	4	4	3	3	3	3	2	2	2	2	2	2
4	4	2	4	2	2	2	2	4	4	4	4	4	4	4	4	4	4	4	2	2	2	2	2	2	2	2	4	4	4	4	4	4	4	4	4	4	3	3	3	4	4	4	2	4
3	3	2	3	2	2	2	2	3	4	4	3	3	4	3	3	3	4	3	3	2	2	2	3	3	3	2	3	3	3	3	3	3	4	4	3	3	4	4	2	3	4	4	2	3
4	4	2	4	2	2	3	2	2	3	4	3	3	3	3	2	3	3	3	2	2	2	2	2	3	2	3	4	4	4	4	3	3	4	4	4	4	3	3	3	2	2	2	2	2
4	4	2	4	2	2	2	2	2	3	4	3	4	4	4	2	3	4	3	2	2	2	2	2	2	2	2	4	4	3	3	4	4	4	4	3	3	3	3	2	4	4	4	2	4
3	4	2	4	2	1	3	1	2	3	4	3	3	3	3	2	3	3	3	2	2	2	2	2	3	2	3	4	4	3	3	3	3	4	4	3	3	4	3	3	2	2	2	2	2
3	4	2	4	2	1	3	1	3	3	3	3	3	2	2	2	2	2	3	2	2	2	2	2	3	2	3	3	3	3	3	3	3	4	4	4	4	4	2	3	2	2	2	2	2
3	4	2	4	2	2	3	2	3	3	3	2	3	3	3	2	3	3	3	2	2	2	2	2	3	2	3	4	4	4	4	3	3	4	4	4	4	4	3	3	2	2	2	2	2
5	5	2	5	2	2	2	2	2	4	4	4	4	4	4	2	4	4	4	2	2	2	2	2	2	2	2	4	4	4	4	4	4	4	4	4	4	4	3	2	4	4	4	1	4
5	5	1	5	1	1	2	2	2	4	4	4	4	5	5	2	4	4	5	1	1	1	1	1	1	1	1	4	4	4	4	5	5	4	4	4	4	4	3	2	4	4	5	1	4
4	4	2	4	2	2	2	2	2	4	4	4	4	4	3	2	4	4	4	2	2	2	2	2	2	2	2	4	4	4	4	4	4	3	4	4	4	4	3	2	4	4	4	2	4
5	5	1	5	1	1	1	1	4	4	4	4	4	4	4	4	4	4	4	1	1	1	1	1	1	1	1	4	4	4	4	4	4	4	4	4	4	4	3	3	4	4	5	2	5
5	5	1	5	1	1	2	2	2	4	4	4	4	5	5	2	4	4	5	1	1	1	1	1	1	1	1	4	4	4	4	5	5	4	4	4	4	4	3	3	4	4	5	2	4
4	4	2	4	2	2	3	2	1	4	4	3	3	4	4	2	4	4	3	2	2	2	2	2	2	2	2	3	3	3	3	3	3	4	4	3	3	4	3	2	4	4	4	2	4
3	3	2	3	2	2	3	2	1	4	4	3	3	4	4	2	3	4	3	2	2	2	2	2	2	2	2	3	3	3	3	3	3	4	4	3	3	4	3	2	4	4	5	1	4
